# Supplementary material for: Shorter Antitubercular Regimens Versus 9 Months of Isoniazid for Latent Tuberculosis in Children: A Systematic Review and Meta-Analysis
Source: Clin Infect Dis. 2026 Mar 10;83(1):e155–66. doi: 10.1093/cid/ciag073 (PMC13393115; doi:10.1093/cid/ciag073)
Supplement: ciag073_Supplementary_Data [file ciag073_supplementary_data.zip]

Archive with 3 entries (3 files):
- figS1_1col_300dpi.tif
- figS2_1col_300dpi.tif
- Supplementary material_14.01.2026.docx
